# Supplementary material for: Artichoke phytocomplex modulates serum microRNAs in patients exposed to asbestos: a first step of a phase II clinical trial
Source: J Exp Clin Cancer Res. 2022 Aug 20;41:255. doi: 10.1186/s13046-022-02455-6 (PMC9391647; doi:10.1186/s13046-022-02455-6)
Supplement: Supplementary file 2 — Additional file 2: Supplementary Table 1. List of 11 significantly dysregulated miRNAs between the baseline and after the three months of AWPC treatment. [file 13046_2022_2455_MOESM2_ESM.xlsx]

## Sheet: Foglio1
miR	permutation test	paired wilcoxon	log2FOLD	median cntrl	median tratt	AUC
hsa-miR-8069	0.013412	0.00994873	0.208277	10.0806	10.2889	0.757716
hsa-miR-4665-3p	0.0470132	0.0278571	-0.675606	3.25379	2.57819	0.734568
hsa-miR-6785-5p	0.0104811	0.012946	0.943385	6.68549	7.62887	0.734568
hsa-miR-3663-3p	0.0179208	0.0156471	-0.327165	7.04405	6.71688	0.723765
hsa-miR-6813-3p	0.018237	0.0278571	-0.691866	2.79233	2.10046	0.720679
hsa-miR-193a-5p	0.0208134	0.0581666	-1.20882	2.76828	1.55947	0.712963
hsa-miR-6797-3p	0.0400428	0.0311038	-0.790407	2.76467	1.97426	0.709877
hsa-miR-6800-3p	0.0418408	0.03467	-0.784924	2.59721	1.81228	0.70679
hsa-miR-4701-3p	0.0149065	0.00262451	2.3232	0	2.3232	0.703704
hsa-miR-181a-5p	0.0450807	0.0394744	1.2337	1.40348	2.63718	0.697531
hsa-miR-4769-3p	0.0347647	0.0385797	-1.23383	2.16797	0.934135	0.695988
