# Supplementary material for: Artichoke phytocomplex modulates serum microRNAs in patients exposed to asbestos: a first step of a phase II clinical trial
Source: J Exp Clin Cancer Res. 2022 Aug 20;41:255. doi: 10.1186/s13046-022-02455-6 (PMC9391647; doi:10.1186/s13046-022-02455-6)
Supplement: Supplementary file 3 — Additional file 3: Supplementary Table 2. List of 15 significantly dysregulated miRNAs between unmatched tissues from benign pleural lesions (same type we used as an inclusion criterion in the trial) derived from 12 subjects and mesothelioma-derived tissues collected from 29 patients. [file 13046_2022_2455_MOESM3_ESM.xlsx]

## Sheet: Foglio1
mirna	ttest	wilcox	logFOLD	modulation	permut	FDR
hsa-miR-210	9.80219e-05	0.000289346	2.03272	up	1.51799e-05	0.0017172
hsa-miR-548c-3p	5.89184e-10	4.24082e-06	3.63947	up	3.92642e-05	0.00296114
hsa-miR-1287	2.48612e-06	2.59657e-05	-3.25305	down	1.39714e-05	0.00316099
hsa-miR-548f	0.0026937	0.00465153	2.27688	up	6.24622e-05	0.00353298
hsa-miR-432	6.95784e-05	0.00025856	1.06515	up	0.000282762	0.00639742
hsa-miR-181b	0.000945591	0.00068484	1.06087	up	0.000256358	0.00644449
hsa-miR-670	0.00138976	0.00296724	1.9435	up	0.000200442	0.00647851
hsa-miR-1280	0.000259304	0.000554931	1.67655	up	0.000174917	0.00659576
hsa-miR-595	1.4085e-06	6.75558e-05	2.33574	up	0.000237518	0.00671723
hsa-miR-1228*	4.63334e-05	0.000223394	2.33144	up	0.000169675	0.00767769
hsa-miR-206	9.75257e-05	7.48831e-05	2.47395	up	0.000442139	0.0090939
hsa-miR-181d	8.22701e-06	6.41094e-05	1.60401	up	0.000489729	0.00923332
hsa-miR-424*	0.000178118	0.000616878	1.80131	up	0.000583387	0.00942784
hsa-miR-193a-5p	0.000633925	0.000933768	1.049	up	0.000572341	0.00996082
hsa-miR-96	0.00732497	0.014363	2.74001	up	0.000732223	0.0110442
